# Supplementary material for: Patterns of Healthcare Resource Utilisation of Critical Care Survivors between 2006 and 2017 in Wales: A Population-Based Study
Source: J Clin Med. 2023 Jan 21;12(3):872. doi: 10.3390/jcm12030872 (PMC9917699; doi:10.3390/jcm12030872)
Supplement: Supplementary file 1 [file jcm-12-00872-s001.zip]

Archive with 2 entries (2 files):
- Figures S1, S2, S3 - diagnostic_plots.pdf
- Table S1 - STROBE-RECORD Checklist.pdf
